# Supplementary material for: Assessment of early goal-directed therapy guideline adherence: Balancing clinical importance and feasibility
Source: PLoS One. 2019 Mar 15;14(3):e0213802. doi: 10.1371/journal.pone.0213802 (PMC6420253; doi:10.1371/journal.pone.0213802)
Supplement: S1 File — (XLS) [file pone.0213802.s005.xls]

## Sheet: Sheet1
No.	Gender	Age	D	G	H	I	J	F	A	B	C	E	K	L	M	N	O	P	Q	R	S	T	U	V	W	X	Y	Z	AA	AB	Survive	Feasibility Criteria	Clinical Importance Criteria	Full Criteria
1	Female	0.7	1	1	1	1	1	1	1	1	1	1	0	1	0	1	1	1	1	1	0	1	0	0	0	1	1	1	1	0	1	1	0.5	0.75
4	Male	1.7	1	1	1	1	1	1	1	1	1	1	1	1	0	1	1	0	1	1	1	1	1	1	1	1	1	0	1	0	1	1	0.875	0.857143
20	Male	5.9	1	1	1	1	1	1	1	1	1	1	0	1	1	1	1	1	1	0	1	1	1	1	1	1	1	0	1	1	1	1	0.875	0.892857
7	Male	0.2	1	1	1	1	1	1	1	1	1	1	0	1	0	0	1	1	1	0	1	1	0	0	1	1	1	0	1	0	1	1	0.625	0.714286
2	Male	13	1	1	1	1	1	1	1	1	0	1	0	1	1	1	1	0	1	0	0	1	0	0	1	1	1	1	1	0	1	0.9	0.75	0.714286
6	Male	0.4	1	1	1	1	1	1	1	1	0	1	1	1	1	1	1	1	1	0	1	1	1	1	1	1	1	0	1	1	1	0.9	1	0.892857
8	Female	4.6	1	0	1	1	1	1	1	1	1	1	1	0	0	1	1	1	1	1	1	1	1	1	1	1	1	0	1	0	1	0.9	0.875	0.821429
9	Female	15.3	1	1	1	1	1	1	1	0	1	1	0	1	0	1	1	1	1	1	0	1	0	0	0	1	1	0	1	0	1	0.9	0.375	0.678571
13	Male	9.8	1	0	1	1	1	1	1	1	1	1	0	1	0	1	1	1	1	0	0	1	0	0	0	1	1	0	1	0	1	0.9	0.5	0.642857
19	Female	0.4	1	1	1	1	1	1	1	1	0	1	0	1	1	1	1	1	1	0	0	1	0	0	1	1	1	0	1	1	1	0.9	0.75	0.75
21	Male	0.7	1	1	1	1	1	1	1	1	0	1	0	1	1	0	1	1	1	1	1	1	1	1	1	1	1	0	1	0	1	0.9	0.75	0.821429
16	Male	0.2	1	1	1	1	1	1	1	0	1	1	1	1	1	0	1	1	1	1	0	1	0	0	1	1	1	1	1	0	1	0.9	0.625	0.785714
18	Female	0.3	1	1	1	1	1	1	1	1	0	1	0	1	1	0	1	1	1	0	1	1	1	1	1	1	1	0	1	1	1	0.9	0.75	0.821429
27	Female	13.3	1	0	1	1	1	1	1	1	1	1	0	1	1	0	1	0	1	1	1	1	1	1	1	1	1	1	1	1	1	0.9	0.75	0.857143
24	Male	1.7	1	0	1	1	1	1	1	1	1	1	0	1	1	0	1	1	1	0	1	1	1	1	1	1	1	0	1	1	1	0.9	0.75	0.821429
25	Male	4.1	1	0	1	1	1	1	1	1	1	1	1	1	1	1	1	1	1	0	1	1	1	1	1	1	1	0	1	1	1	0.9	1	0.892857
11	Male	0.2	1	0	1	1	1	1	1	1	0	1	0	1	1	1	1	1	1	0	1	1	1	1	1	1	1	0	1	1	1	0.8	0.875	0.821429
12	Female	1.2	1	0	1	1	1	1	1	1	0	1	0	1	0	1	1	1	1	0	0	1	0	0	0	1	1	0	1	1	1	0.8	0.5	0.642857
22	Male	3.7	1	0	1	1	1	1	1	1	0	1	0	1	1	1	0	1	1	0	0	1	0	0	1	1	1	0	1	0	1	0.8	0.75	0.642857
26	Female	13.2	1	0	1	1	1	1	1	0	1	1	0	1	1	1	1	1	1	1	1	1	1	1	1	1	1	1	1	1	1	0.8	0.75	0.892857
28	Female	16	1	0	1	1	1	1	1	0	1	1	1	1	0	1	1	1	1	0	0	1	0	0	1	1	1	1	1	1	0	0.8	0.625	0.75
29	Male	11.8	1	0	1	1	1	1	1	1	0	1	0	1	0	1	1	1	1	0	0	1	0	0	1	1	1	1	1	1	1	0.8	0.625	0.714286
30	Female	9.3	1	0	1	1	1	1	1	0	1	1	0	1	1	1	1	1	1	1	1	1	1	1	1	1	1	0	1	0	1	0.8	0.75	0.821429
3	Female	0.9	1	0	1	1	1	1	1	0	1	1	0	1	1	0	1	1	1	0	0	1	0	0	1	1	1	0	1	0	1	0.8	0.5	0.642857
17	Female	1.1	1	0	1	1	1	1	1	0	1	1	1	1	0	0	1	1	1	0	0	1	0	0	0	1	1	0	1	0	1	0.8	0.375	0.607143
15	Female	1.6	1	1	1	1	1	0	1	0	1	1	0	1	0	0	0	1	1	1	0	1	0	0	1	1	1	0	1	1	0	0.8	0.375	0.642857
5	Male	0.3	1	0	0	1	1	1	1	0	1	1	0	1	1	1	1	0	1	0	0	1	0	0	1	1	1	0	1	1	1	0.7	0.625	0.642857
23	Female	13	1	0	1	1	1	1	1	0	0	1	0	1	1	1	1	1	1	1	1	1	1	1	1	1	1	0	1	1	0	0.7	0.75	0.821429
31	Female	4.9	1	0	1	1	1	1	1	0	0	1	0	1	0	1	1	1	1	1	1	1	1	1	1	1	1	1	1	1	1	0.7	0.625	0.821429
14	Male	4.3	1	0	1	1	1	0	1	0	1	1	1	1	1	1	1	1	1	1	1	1	1	1	1	1	1	0	1	1	1	0.7	0.875	0.857143
10	Female	14.1	1	0	1	1	1	0	1	0	0	1	0	1	1	1	1	0	1	1	1	1	1	1	1	1	1	1	1	1	1	0.6	0.75	0.785714
